# Supplementary material for: Anti-inflammatory effect of lamivudine on ulcerative colitis
Source: Biochem Biophys Rep. 2025 Oct 22;44:102317. doi: 10.1016/j.bbrep.2025.102317 (PMC12581620; doi:10.1016/j.bbrep.2025.102317)
Supplement: Multimedia component 1 [file mmc1.zip]

Archive with 1 entries (1 files):
- raw data.rar
